# Supplementary material for: MicroRNA-219-5p Promotes Tumor Growth and Metastasis of Hepatocellular Carcinoma by Regulating Cadherin 1
Source: Biomed Res Int. 2018 May 15;2018:4793971. doi: 10.1155/2018/4793971 (PMC5976989; doi:10.1155/2018/4793971)
Supplement: Supplementary Materials — Table S1: the primers listed were used for qPCR. Supplementary Figure 1: (A) miR-219-5p expressions in six liver cancer cell lines. GAPDH served as internal control. Data are shown as mean + SD. ∗P < 0.05, ∗∗P < 0.01. Supplementary Figure 2: the relative expression levels of miR-219-5p in HepG2 and MHCC-97H cells were examined after the cells were treated with miR-219-5p mimic, antagomir, or negative control (A) for 48 h using RT-qPCR. The analysis of distribution of cells with miR-219-5p mimic/antagomir was shown by histogram (B). The histogram of migration and invasion shows the mean ± SD of three independent experiments (C). Data are shown as mean + SD. ∗P < 0.05, ∗∗P < 0.01. [file 4793971.f1.zip]

Archive with 3 entries (3 files):
- 4793971_SupplDesc.docx
- supplementary material_BMRI_2233058.pdf
- supplementary material_BMRI_2233059.docx
